# Supplementary material for: Use of non-bound proteinogenic amino acids to modulate the growth of pathogenic bacteria from broiler chickens
Source: Poult Sci. 2025 Nov 15;105(1):106121. doi: 10.1016/j.psj.2025.106121 (PMC12720363; doi:10.1016/j.psj.2025.106121)
Supplement: Supplementary file 7 [file mmc7.xlsx]

## Sheet: Sheet1
Species	Isolate ID	Original ID	Host	site of isolation	Year of isolation	sources
Avian pathogenic E. coli	BR2582	BR2582	Broiler	Affected internal organ	not avaliable	(Thomrongsuwannakij et al., 2020)
Avian pathogenic E. coli	BR2590	BR2590	Broiler	Affected internal organ	not avaliable	(Thomrongsuwannakij et al., 2020)
Avian pathogenic E. coli	BR2596	BR2596	Broiler	Affected internal organ	not avaliable	(Thomrongsuwannakij et al., 2020)
Avian pathogenic E. coli	BR2600	BR2600	Broiler	Affected internal organ	not avaliable	(Thomrongsuwannakij et al., 2020)
Avian pathogenic E. coli	BR2601	BR2601	Broiler	Affected internal organ	not avaliable	(Thomrongsuwannakij et al., 2020)
Avian pathogenic E. coli	BR2613	BR2613	Broiler	Affected internal organ	not avaliable	(Thomrongsuwannakij et al., 2020)
Avian pathogenic E. coli	BR2624	BR2624	Broiler	Affected internal organ	not avaliable	(Thomrongsuwannakij et al., 2020)
Avian pathogenic E. coli	BR2627	BR2627	Broiler	Affected internal organ	not avaliable	(Thomrongsuwannakij et al., 2020)
Clostridium perfringens	BR94	BR94	Broiler	not avaliable	1999	Microbiology Research Group, Ecosciences Precinct, Queensland
Clostridium perfringens	BR95	BR95	Broiler	not avaliable	1999	Microbiology Research Group, Ecosciences Precinct, Queensland
Clostridium perfringens	BR2712	BR2712	Broiler	not avaliable	2019	Microbiology Research Group, Ecosciences Precinct, Queensland
Clostridium perfringens	BR2713	BR2713	Broiler	not avaliable	2019	Microbiology Research Group, Ecosciences Precinct, Queensland
Clostridium perfringens	BR4184	CM2024-006	Broiler	intestine	2024	Melbourne Veterinary School, Faculty of Science, The University of Melbourne, Victoria
Enterococcus cecorum	BR4155	BSL B4366	Broiler	vertebrae	2018	Biosecurity Sciences Laboratory, Department of Agriculture, Queensland
Enterococcus cecorum	BR4156	BSL B7267	Broiler	joint	2023	Biosecurity Sciences Laboratory, Department of Agriculture, Queensland
Enterococcus cecorum	BR4157	BSL B7759	Broiler	spinal cord	2024	Biosecurity Sciences Laboratory, Department of Agriculture, Queensland
Enterococcus cecorum	BR4158	BSL B7771	Broiler	vertebrae	2024	Biosecurity Sciences Laboratory, Department of Agriculture, Queensland
Enterococcus faecalis	BR4137	CM2021-232	Broiler	Liver	2021	Melbourne Veterinary School, Faculty of Science, The University of Melbourne, Victoria
Enterococcus faecalis	BR4138	CM2023-079	Broiler	Bone marrow	2023	Melbourne Veterinary School, Faculty of Science, The University of Melbourne, Victoria
Enterococcus faecalis	BR4139	CM2023-549	Broiler	vertebrae	2023	Melbourne Veterinary School, Faculty of Science, The University of Melbourne, Victoria
Enterococcus faecalis	BR4143	CM2011-0478	Broiler	Yolk sac	2011	Melbourne Veterinary School, Faculty of Science, The University of Melbourne, Victoria
Enterococcus faecalis	BR4144	CM2014-0293	Broiler	Lung	2014	Melbourne Veterinary School, Faculty of Science, The University of Melbourne, Victoria
Enterococcus faecium	BR4135	CM2023-239	Broiler	Coelom	2023	Melbourne Veterinary School, Faculty of Science, The University of Melbourne, Victoria
Enterococcus faecium	BR4136	CM2023-004	Broiler	Heart	2023	Melbourne Veterinary School, Faculty of Science, The University of Melbourne, Victoria
Enterococcus faecium	BR4146	CM2020-0164	Broiler	Nasal flush	2020	Melbourne Veterinary School, Faculty of Science, The University of Melbourne, Victoria
Enterococcus faecium	BR4147	CM2021-0853	Broiler	Ascites	2021	Melbourne Veterinary School, Faculty of Science, The University of Melbourne, Victoria
Enterococcus faecium	BR4148	CM2023-0004	Broiler	Kidney	2023	Melbourne Veterinary School, Faculty of Science, The University of Melbourne, Victoria
Salmonella Adelaide	S116	S116	Broiler	Ceaca	2019	Microbiology Research Group, Ecosciences Precinct, Queensland
Salmonella Saintpaul	S175	S175	Broiler	Carcase rinse	2020	Microbiology Research Group, Ecosciences Precinct, Queensland
Salmonella Bredeney	S39	S39	Broiler	Caeca	2019	Microbiology Research Group, Ecosciences Precinct, Queensland
Salmonella Hessarek	S41	S41	Broiler	Caeca	2019	Microbiology Research Group, Ecosciences Precinct, Queensland
Salmonella Typhimurium	S44	S44	Broiler	Carcase Rinse	2019	Microbiology Research Group, Ecosciences Precinct, Queensland
Staphylococcus aureus	BR4131	CM2013-383	Broiler	Hock	2013	Melbourne Veterinary School, Faculty of Science, The University of Melbourne, Victoria
Staphylococcus aureus	BR4132	CM2018-625	Broiler	Femoral head	2018	Melbourne Veterinary School, Faculty of Science, The University of Melbourne, Victoria
Staphylococcus aureus	BR4149	CM2019-0618	Broiler	Synovial fluid	2019	Melbourne Veterinary School, Faculty of Science, The University of Melbourne, Victoria
Staphylococcus aureus	BR4150	CM2021-0146	Broiler	Synovial fluid	2021	Melbourne Veterinary School, Faculty of Science, The University of Melbourne, Victoria
Staphylococcus aureus	BR4151	CM2023-0025	Broiler	Synovial fluid	2023	Melbourne Veterinary School, Faculty of Science, The University of Melbourne, Victoria
Staphylococcus aureus	BR4152	CM2023-0545	Broiler	Yolk sac	2023	Melbourne Veterinary School, Faculty of Science, The University of Melbourne, Victoria
